# Supplementary material for: Detection of carbapenemase-producing Enterobacterales by means of matrix-assisted laser desorption ionization time-of-flight mass spectrometry with ertapenem susceptibility-testing disks as source of carbapenem substrate
Source: Front Microbiol. 2022 Nov 23;13:1059104. doi: 10.3389/fmicb.2022.1059104 (PMC9727098; doi:10.3389/fmicb.2022.1059104)
Supplement: SUPPLEMENTARY TABLE S1 — Characteristics of the isolates used in the study and presence of the marker peaks in the corresponding mass spectra. [file Table_1.XLSX]

## Sheet: List
Isolate/Strain ID	Species	Carbapenemase	MIC of carbapenems, μg/ml			MS peaks of intact ertapenem				MS peaks of ertapenem hydrolysis products
			Ertepenem	Meropenem	Imipenem	[M+H] m/z 476.2	[M+Na] m/z 498.1	[M+2Na] m/z 520.1	[M+3Na] m/z 542.1	[Mh/d+H] m/z 450.2	[Mh/d+Na] m/z 472.2	[Mh+H] m/z 494.2	[Mh+Na] m/z 516.2	[Mh+2Na] m/z 538.2
MAR13-428	Klebsiella pneumoniae	VIM-1	16	32	16					+ (high)	+
MAR14-13	Klebsiella pneumoniae	OXA-48	32	32	16		+ (low)			+ (high)	+
MAR14-14	Klebsiella pneumoniae	NDM-1	32	32	32					+ (high)	+	+		+
MAR14-16	Klebsiella pneumoniae	OXA-48	1	1	2					+ (high)	+			+
MAR14-17	Klebsiella pneumoniae	OXA-48	2	0.5	1					+ (high)	+			+
MAR14-233	Klebsiella pneumoniae	NDM-1	32	8	16					+ (high)	+	+		+
MAR14-324	Klebsiella pneumoniae	OXA-48	8	0.5	1					+ (high)	+			+
MAR14-327	Klebsiella pneumoniae	OXA-48	8	0.5	1					+ (high)	+			+
MAR14-456	Klebsiella pneumoniae	OXA-48	2	0.5	1					+ (high)	+			+
MAR14-514	Klebsiella pneumoniae	OXA-48	4	0.5	0.5					+ (high)	+			+
MAR14-517	Klebsiella pneumoniae	OXA-48	32	4	1					+ (high)	+			+
MAR14-948	Klebsiella pneumoniae	OXA-48	32	32	8					+ (high)	+			+
MAR17-1235	Enterobacter cloacae	NDM-1	32	32	32					+ (high)	+	+		+
MAR14-1243	Klebsiella oxytoca	OXA-48	0.5	0.25	0.5					+ (high)	+			+
MAR14-1653	Klebsiella pneumoniae	NDM-1	32	32	16		+		+ (low)	+ (high)	+
MAR14-1698	Serratia marcescens	OXA-48	16	16	16					+ (high)	+	+		+
MAR14-1714	Klebsiella pneumoniae	NDM-1	32	32	32		+		+ (low)	+ (high)	+
MAR14-1845	Klebsiella pneumoniae	OXA-48	4	1	1					+ (high)	+	+		+
MAR14-1982	Klebsiella pneumoniae	OXA-48	2	0.25	0.5					+ (high)	+			+
MAR15-2013	Proteus mirabilis	NDM-1	8	32	32		+	+ (low)		+ (high)	+			+
MAR14-2068	Klebsiella pneumoniae	OXA-48	2	1	0.5					+ (high)	+	+		+
MAR14-2260	Klebsiella pneumoniae	NDM-1	32	32	32					+ (high)	+	+		+
MAR14-2539	Klebsiella pneumoniae	OXA-48	4	1	1					+ (high)	+			+
MAR14-3368	Klebsiella pneumoniae	OXA-48	4	0.5	1					+ (high)	+			+
MAR14-3395	Klebsiella pneumoniae	NDM-1+OXA-244	32	32	32					+ (high)	+			+
MAR14-3396	Klebsiella pneumoniae	KPC-3	32	32	16					+ (high)	+	+		+
MAR14-3409	Klebsiella pneumoniae	OXA-48	2	1	2					+ (high)	+			+
MAR14-3436	Klebsiella pneumoniae	NDM-1	32	32	32					+ (high)	+	+		+
MAR14-3447	Klebsiella pneumoniae	NDM-1+OXA-48	32	32	32					+ (high)	+	+		+
MAR14-3484	Klebsiella pneumoniae	NDM-1	32	32	32					+ (high)	+	+		+
MAR14-3499	Citrobacter freundii	OXA-48	0.5	0.25	2					+ (high)	+	+		+
MAR14-3526	Escherichia coli	NDM-1	32	32	8					+ (high)	+	+		+
MAR14-3610	Klebsiella pneumoniae	NDM-16	32	32	32					+ (high)	+	+		+
MAR14-3618	Klebsiella pneumoniae	OXA-48	4	2	1					+ (high)	+	+		+
MAR16-3634	Serratia marcescens	NDM-1	8	32	8					+ (high)	+	+		+
MAR15-3636	Enterobacter aerogenes	OXA-48	16	2	1					+ (high)	+			+
MAR14-3645	Klebsiella pneumoniae	OXA-48	1	0.5	2					+ (high)	+	+		+
MAR14-3684	Klebsiella pneumoniae	OXA-48	16	8	4					+ (high)	+	+	+	+
MAR16-3766	Escherichia coli	OXA-48	2	0.5	1					+ (high)	+	+		+
MAR14-3951	Klebsiella pneumoniae	OXA-48	8	2	1					+ (high)	+
MAR14-4027	Klebsiella pneumoniae	OXA-48	4	2	4					+ (high)	+	+
MAR14-4065	Klebsiella pneumoniae	OXA-48	32	8	4					+ (high)	+	+		+
MAR14-4172	Enterobacter cloacae	OXA-48	8	1	2					+ (high)	+	+		+
MAR14-4185	Klebsiella pneumoniae	NDM-1	32	32	32					+ (high)	+	+		+
MAR14-4220	Klebsiella pneumoniae	OXA-48	32	16	16					+ (high)	+	+		+
MAR15-4340	Escherichia coli	OXA-48	2	0.5	1					+ (high)	+	+		+
MAR15-4045	Klebsiella pneumoniae	OXA-48	16	16	16					+ (high)	+	+
55/1389	Escherichia coli	VIM-4	2	0.5	4					+ (high)	+
ATCC 25922	Escherichia coli	Negative	0.06	0.06	0.25	+	+	+	+	+ (low)
MAR15-180	Enterobacter cloacae	Negative	16	2	2	+	+	+	+	+ (low)
MAR15-558	Escherichia coli	Negative	32	4	4	+	+	+	+	+ (low)
MAR15-608	Klebsiella pneumoniae	Negative	32	16	2	+	+	+	+	+ (low)
MAR15-799	Klebsiella pneumoniae	Negative	16	2	0.125	+	+	+		+ (low)
MAR15-826	Klebsiella pneumoniae	Negative	0.125	0.25	0.125	+	+	+	+	+ (low)
MAR15-938	Klebsiella pneumoniae	Negative	32	32	32	+	+	+	+	+ (low)
MAR15-971	Escherichia coli	Negative	0.25	0.06	0.125	+	+	+	+	+ (low)
MAR15-972	Klebsiella pneumoniae	Negative	0.25	0.06	0.125	+	+	+		+ (low)
MAR15-1181	Klebsiella pneumoniae	Negative	32	8	2	+	+	+	+	+ (low)
MAR15-1191	Klebsiella pneumoniae	Negative	32	8	2	+	+	+	+	+ (low)
MAR15-1197	Klebsiella pneumoniae	Negative	32	8	2	+	+	+	+	+ (low)
MAR15-1251	Enterobacter cloacae	Negative	16	2	2	+	+	+	+	+ (low)
MAR15-1899	Proteus mirabilis	Negative	0.06	0.25	2		+	+	+	+ (low)
MAR15-1948	Morganella morganii	Negative	0.06	0.25	2	+	+	+	+	+ (low)
MAR15-2042	Proteus vulgaris	Negative	0.06	0.25	0.5		+	+	+	+ (low)
MAR15-2200	Klebsiella pneumoniae	Negative	0.25	0.06	0.125	+	+	+	+	+ (low)
MAR15-2321	Klebsiella pneumoniae	Negative	16	2	0.25	+	+	+		+ (low)
MAR15-2341	Klebsiella pneumoniae	Negative	16	2	0.5	+	+	+		+ (low)
MAR15-2470	Enterobacter cloacae	Negative	16	2	2	+	+	+	+	+ (low)
MAR15-2557	Klebsiella pneumoniae	Negative	16	2	0.5	+	+	+		+ (low)
MAR15-2564	Klebsiella pneumoniae	Negative	32	4	1	+	+	+	+	+ (low)
MAR15-2784	Klebsiella pneumoniae	Negative	16	2	0.5	+	+	+		+ (low)
MAR15-2840	Klebsiella pneumoniae	Negative	32	4	1	+	+	+	+	+ (low)
MAR15-2841	Enterobacter asburiae	Negative	0.06	0.25	2	+	+	+	+	+ (low)
MAR15-2960	Klebsiella pneumoniae	Negative	32	2	0.5		+	+	+	+ (low)
MAR15-3019	Proteus mirabilis	Negative	0.06	0.25	4		+	+		+ (low)
MAR15-3400	Klebsiella pneumoniae	Negative	16	2	0.125	+	+	+	+	+ (low)
MAR15-3711	Klebsiella pneumoniae	Negative	32	8	2	+	+	+		+ (low)
MAR15-3724	Klebsiella pneumoniae	Negative	16	2	0.5	+	+	+	+	+ (low)
MAR15-3734	Klebsiella pneumoniae	Negative	16	16	4	+	+	+	+	+ (low)
MAR15-3899	Klebsiella pneumoniae	Negative	16	2	1	+	+	+	+	+ (low)
MAR15-3910	Klebsiella pneumoniae	Negative	16	2	1	+	+	+	+	+ (low)
MAR15-3991	Klebsiella pneumoniae	Negative	0.25	0.06	0.125	+	+	+	+	+ (low)
MAR15-4054	Escherichia coli	Negative	0.25	0.06	0.125		+	+	+	+ (low)
MAR15-4287	Klebsiella pneumoniae	Negative	16	2	0.5	+	+	+	+	+ (low)
MAR15-4305	Klebsiella pneumoniae	Negative	16	2	0.5	+	+	+	+	+ (low)
MAR15-4403	Klebsiella pneumoniae	Negative	32	8	2	+	+	+	+	+ (low)
MAR15-4490	Proteus mirabilis	Negative	0.06	0.25	2	+	+	+	+	+ (low)
MAR15-185	Escherichia coli	Negative	0.06	0.06	0.125	+	+	+	+	+ (low)
MAR15-188	Klebsiella pneumoniae	Negative	0.06	0.06	0.125	+	+	+	+	+ (low)
MAR15-479	Escherichia coli	Negative	0.06	0.06	0.06	+	+	+	+	+ (low)
MAR15-489	Proteus mirabilis	Negative	0.06	1	0.125	+	+	+		+ (low)
MAR15-494	Klebsiella pneumoniae	Negative	0.06	0.06	0.125	+	+	+	+	+ (low)
MAR15-437	Klebsiella pneumoniae	Negative	0.06	2	1	+	+	+		+ (low)
MAR15-531	Klebsiella oxytoca	Negative	0.06	0.06	0.125	+	+	+		+ (low)
MAR15-533	Citrobacter freundii	Negative	0.06	0.06	0.125	+	+	+	+	+ (low)
MAR15-728	Serratia marcescens	Negative	2	2	0.25	+	+	+		+ (low)
Ertapenem Disk, 10 µg	-	-	-	-	-	+	+	+	+	+ (low)
